# Supplementary material for: Association between Symptoms of Depression and Generalised Anxiety Disorder Evaluated through PHQ-9 and GAD-7 and Anti-Obesity Treatment in Polish Adult Women
Source: Nutrients. 2024 Jul 26;16(15):2438. doi: 10.3390/nu16152438 (PMC11314622; doi:10.3390/nu16152438)
Supplement: Supplementary file 1 [file nutrients-16-02438-s001.zip]

Archive with 1 entries (1 files):
- nutrients-3086354-supplementary.pdf
